# Supplementary material for: Spatial patterns and influencing factors of traditional villages in the Pearl River–Xijiang River Economic Belt (PRXREB)
Source: PLoS One. 2025 Apr 18;20(4):e0321646. doi: 10.1371/journal.pone.0321646 (PMC12007718; doi:10.1371/journal.pone.0321646)
Supplement: S1 Table — (XLSX) [file pone.0321646.s001.xlsx]

## Sheet: Sheet1
Chinese national traditional villages in PRXREB
Batch	Provice	City	Village Name (in Chinese)	Village Name	Coordinate
1	Guangdong	Guangzhou	广州市番禺区石楼镇大岭村	Daling	113.483917,22.990928
1	Guangdong	Foshan	佛山市南海区西樵镇松塘村	Songtang	112.919522,22.993299
1	Guangdong	Foshan	佛山市三水区乐平镇大旗头村	Daqitou	113.025334,23.284274
1	Guangdong	Foshan	佛山市顺德区北滘镇碧江村	Bijiang	113.260882,22.949808
1	Guangdong	Zhaoqing	肇庆市端州区黄岗街道白石村	Baishi	112.521206,23.075888
1	Guangdong	Zhaoqing	肇庆市封开县罗董镇杨池古村	Yangchigu	111.643446,23.318004
1	Guangdong	Zhaoqing	肇庆市广宁县北市镇大屋村	Dawu	112.629103,23.840027
1	Guangdong	Yunfu	云浮市云城区腰古镇水东村	Shuidong	112.295869,22.887928
1	Guangxi	Nanning	南宁市江南区江西镇扬美村	Yangmei	108.071525,22.84428
1	Guangxi	Liuzhou	柳州市融水苗族自治县拱洞乡平卯村	Pingmao	109.162291,25.655615
1	Guangxi	Liuzhou	柳州市融水苗族自治县四荣乡东田村	Dongtian	109.128921,25.269692
1	Guangxi	Liuzhou	柳州市融水苗族自治县四荣乡荣地村	Rongdi	109.133314,25.328096
1	Guangxi	Liuzhou	柳州市三江侗族自治县丹洲镇丹洲村	Danzhou	109.45189,25.376641
1	Guangxi	Liuzhou	柳州市三江侗族自治县独峒乡高定村	Gaoding	109.486899,25.989306
1	Guangxi	Liuzhou	柳州市三江侗族自治县林溪乡高友村	Gaoyou	109.727657,25.986943
1	Guangxi	Baise	百色市隆林各族自治县金钟山乡平流屯	Pingliutun	104.92529,24.66799
1	Guangxi	Baise	百色市那坡县城厢镇达腊屯	Dalutun	105.772481,23.373273
1	Guangxi	Baise	百色市西林县马蚌乡浪吉村那岩屯	Nayantun	104.61266,24.662206
1	Guangxi	Laibin	来宾市象州县罗秀镇纳禄村	Nalu	109.855024,24.070826
2	Guangdong	Guangzhou	广州市荔湾区冲口街道聚龙村	Julong	113.247681,23.093867
2	Guangdong	Guangzhou	广州市海珠区琶洲街道黄埔村	Huangpu	113.404609,23.100133
2	Guangdong	Guangzhou	广州市海珠区华洲街道小洲村	Xiaozhou	113.364821,23.068246
2	Guangdong	Guangzhou	广州市番禺区沙湾镇沙湾北村	Shawanbei	113.343058,22.911082
2	Guangdong	Guangzhou	广州市花都区炭步镇塱头村	Langtou	113.094007,23.345044
2	Guangdong	Guangzhou	广州市萝岗区九龙镇莲塘村	Liantang	113.494748,23.344889
2	Guangdong	Guangzhou	广州市增城市正果镇新围村	Xinwei	113.864838,23.389845
2	Guangdong	Guangzhou	广州市从化市太平镇钟楼村	Zhonglou	113.521214,23.522884
2	Guangdong	Foshan	佛山市南海区桂城街道茶基村	Chaji	113.132061,23.058647
2	Guangdong	Zhaoqing	肇庆市怀集县凤岗镇孔洞村	Kongdong	112.452239,24.099658
2	Guangdong	Zhaoqing	肇庆市怀集县大岗镇扶溪村	Fuxi	112.052323,23.872664
2	Guangdong	Zhaoqing	肇庆市怀集县中洲镇邓屋村	Dengwu	112.177738,24.126449
2	Guangxi	Nanning	南宁市江南区江西镇同新村木村坡	Mucunpo	108.17794,22.716495
2	Guangxi	Nanning	南宁市江南区江西镇同江村三江坡	Sanjiangpo	108.104142,22.836055
2	Guangxi	Nanning	南宁市横县平朗乡笔山村	Bishan	108.863731,22.705134
2	Guangxi	Liuzhou	柳州市三江侗族自治县林溪乡平岩村	Pingyan	109.652853,25.903322
2	Guangxi	Laibin	来宾市金秀瑶族县六巷乡下古陈村	Xiaguchen	110.112601,23.902082
3	Guangdong	Guangzhou	广州市花都区花东镇港头村	Gangtou	113.401441,23.428369
3	Guangdong	Guangzhou	广州市增城区新塘镇瓜岭村	Gualing	113.669019,23.150035
3	Guangdong	Guangzhou	广州市从化区太平镇钱岗村	Qiangang	113.54816,23.437308
3	Guangdong	Zhaoqing	肇庆市德庆县官圩镇金林村	Jinlin	111.818198,23.292928
3	Guangdong	Zhaoqing	肇庆市德庆县永丰镇古蓬村	Gupeng	112.143559,23.364331
3	Guangdong	Zhaoqing	肇庆市德庆县悦城镇罗洪村	Luohong	112.072778,23.107853
4	Guangdong	Foshan	佛山市禅城区南庄镇罗格村委孔家村	Kongjia	113.035289,22.991765
4	Guangdong	Foshan	佛山市南海区九江镇烟南烟桥村	Yanqiao	112.964397,22.875803
4	Guangdong	Foshan	佛山市顺德区乐从镇沙滘村	Shajiao	113.090896,22.946521
4	Guangdong	Foshan	佛山市顺德区杏坛镇逢简村	Fengjian	113.155386,22.820369
4	Guangdong	Foshan	佛山市顺德区杏坛镇马东村	Madong	113.174067,22.747461
4	Guangdong	Foshan	佛山市三水区白坭镇岗头村	Gangtou	112.894742,22.990168
4	Guangdong	Foshan	佛山市三水区芦苞镇长岐村	Changqi	112.983083,23.374828
4	Guangdong	Foshan	佛山市高明区明城镇罗稳村委深水村	Shenshui	112.647336,22.885443
4	Guangdong	Zhaoqing	肇庆市高要区回龙镇黎槎村	Licha	112.641981,22.945409
4	Guangdong	Yunfu	云浮市郁南县大湾镇五星村	Wuxing	111.654851,22.821671
4	Guangdong	Yunfu	云浮市郁南县连滩镇兰寨村	Lanzhai	111.767471,22.967475
4	Guangxi	Liuzhou	柳州市融水苗族自治县安太乡寨怀村新寨屯	Xinzhaitun	109.084727,25.412257
4	Guangxi	Liuzhou	柳州市融水苗族自治县良寨乡大里村国里屯	Guolitun	109.069803,25.633931
4	Guangxi	Liuzhou	柳州市融水苗族自治县杆洞乡党鸠村乌英屯	Wuyingtun	108.787203,25.596929
4	Guangxi	Liuzhou	柳州市三江侗族自治县独峒镇林略村	Linlue	109.464656,25.979516
4	Guangxi	Liuzhou	柳州市三江侗族自治县独峒镇岜团村	Batuan	109.481882,25.943255
4	Guangxi	Liuzhou	柳州市三江侗族自治县独峒镇座龙村	Zuolong	109.499529,25.866393
4	Guangxi	Liuzhou	柳州市三江侗族自治县林溪镇高秀村	Gaoxiu	109.714715,26.007709
4	Guangxi	Liuzhou	柳州市三江侗族自治县梅林乡车寨村	Chezhai	108.935811,25.709885
4	Guangxi	Wuzhou	梧州市蒙山县长坪瑶族乡六坪村	Liuping	110.568566,24.291048
4	Guangxi	Chongzuo	崇左市龙州县上金乡卷逢村白雪屯	Baixuetun	107.065767,22.386936
4	Guangxi	Chongzuo	崇左市龙州县上金乡中山村	Zhongshan	107.014081,22.328451
5	Guangdong	Guangzhou	广州市黄埔区长洲街道深井村	Shenjing	113.415391,23.082073
5	Guangdong	Foshan	佛山市南海区丹灶镇仙岗社区	Xiangang	112.890418,23.052315
5	Guangdong	Foshan	佛山市南海区狮山镇高边社区璜溪村	Huangxi	113.10085,23.119934
5	Guangdong	Foshan	佛山市南海区狮山镇狮岭村黎边村	Libian	112.934078,23.156465
5	Guangdong	Foshan	佛山市南海区里水镇汤村村汤南村	Tangnan	113.142051,23.295207
5	Guangdong	Foshan	佛山市南海区里水镇赤山村赤山村	Chishan	113.140953,23.218916
5	Guangdong	Foshan	佛山市三水区芦苞镇独树岗村	Dushugang	112.957199,23.364454
5	Guangdong	Foshan	佛山市高明区荷城街道上秀丽村阮埇村	Ruanyong	112.86938,22.936971
5	Guangdong	Foshan	佛山市高明区荷城街道照明社区榴村村	Liucun	112.80389,22.973937
5	Guangdong	Foshan	佛山市高明区荷城街道江湾社区上湾村	Shangwan	112.818897,22.995105
5	Guangdong	Foshan	佛山市高明区更合镇新圩社区朗锦村	Langjin	112.605418,22.85656
5	Guangdong	Zhaoqing	肇庆市广宁县南街镇黄坪村里仁村	Liren	112.46029,23.62633
5	Guangdong	Zhaoqing	肇庆市德庆县武垄镇武垄村	Wulong	112.190764,23.322266
5	Guangxi	Nanning	南宁市江南区江西镇安平村那马坡	Namapo	108.089294,22.749242
5	Guangxi	Nanning	南宁市西乡塘区石埠街道老口村那告坡	Nagaopo	108.142964,22.790133
5	Guangxi	Nanning	南宁市邕宁区那楼镇那良村那蒙坡	Namengpo	108.771884,22.551188
5	Guangxi	Nanning	南宁市上林县巷贤镇长联村古民庄	Guminzhuang	108.67803,23.210136
5	Guangxi	Nanning	南宁市宾阳县中华镇上施村下施村	Xaishi	108.947676,23.110558
5	Guangxi	Nanning	南宁市宾阳县古辣镇古辣社区蔡村	Cai	108.989814,23.111027
5	Guangxi	Liuzhou	柳州市融安县大将镇龙妙村龙妙屯	Longmiaotun	109.588126,25.296608
5	Guangxi	Liuzhou	柳州市融水苗族自治县杆洞乡杆洞村松美屯	Songmeitun	108.752491,25.579577
5	Guangxi	Liuzhou	柳州市融水苗族自治县红水乡良双村	Liangshuang	109.158023,25.500263
5	Guangxi	Liuzhou	柳州市三江侗族自治县八江镇八斗屯	Badoutun	109.57433,25.898751
5	Guangxi	Liuzhou	柳州市三江侗族自治县八江镇归大屯	Guidatun	109.544538,25.956059
5	Guangxi	Liuzhou	柳州市三江侗族自治县八江镇马胖村磨寨屯	Mozhaitun	109.595862,25.946487
5	Guangxi	Liuzhou	柳州市三江侗族自治县八江镇中朝屯	Zhongchaotun	109.58437,25.899989
5	Guangxi	Liuzhou	柳州市三江侗族自治县林溪镇冠洞村	Guandong	109.665155,25.949944
5	Guangxi	Liuzhou	柳州市三江侗族自治县独峒镇玉马村	Yuma	109.545579,25.992825
5	Guangxi	Liuzhou	柳州市三江侗族自治县独峒镇唐朝村	Tangchao	109.430282,25.892392
5	Guangxi	Liuzhou	柳州市三江侗族自治县洋溪乡高露村	Gaolu	109.325586,25.654661
5	Guangxi	Liuzhou	柳州市三江侗族自治县老堡乡老巴村	Laoba	109.441189,25.641622
5	Guangxi	Liuzhou	柳州市三江侗族自治县和平乡和平村	Heping	109.616511,25.576414
5	Guangxi	Wuzhou	梧州市岑溪市筋竹镇云龙村	Yunlong	111.352774,22.951968
5	Guangxi	Guigang	贵港市港南区木格镇云垌村	Yundong	109.691331,22.826442
5	Guangxi	Guigang	贵港市平南县镇隆镇富藏村中团屯	Zhongtuantun	110.377656,23.341481
5	Guangxi	Guigang	贵港市平南县思旺镇双上村上宋屯	Shangshutun	110.311394,23.744016
5	Guangxi	Guigang	贵港市平南县大鹏镇大鹏村石门屯	Shimentun	110.19195,23.747148
5	Guangxi	Guigang	贵港市桂平市中沙镇南乡村	Nanxiang	110.133487,22.923134
5	Guangxi	Laibin	来宾市象州县运江镇新运村新运街	Xinyunjie	109.724623,24.185301
5	Guangxi	Laibin	来宾市象州县运江镇运江社区红星街、红光街	Hongxing/Hongguang	109.743969,24.143116
5	Guangxi	Laibin	来宾市象州县罗秀镇军田村	Juntian	109.931768,24.052061
5	Guangxi	Laibin	来宾市武宣县东乡镇金岗村永安村	Yong'an	109.880369,23.629499
5	Guangxi	Laibin	来宾市金秀瑶族自治县金秀镇共和村古卜屯	Gubutun	110.296957,24.075963
5	Guangxi	Laibin	来宾市金秀瑶族自治县桐木镇那安村龙腾屯	Longtengtun	110.068761,24.265868
5	Guangxi	Laibin	来宾市金秀瑶族自治县忠良乡三合村岭祖屯	Lingzutun	110.330292,24.229396
5	Guangxi	Laibin	来宾市金秀瑶族自治县罗香乡平竹村平林屯	Pinglintun	110.256866,24.028581
5	Guangxi	Laibin	来宾市金秀瑶族自治县六巷乡六巷村六巷屯、朗冲屯、上古陈屯	Liuxiangtun/Langchongtun/Shangguchentun	110.077209,23.904691
5	Guangxi	Chongzuo	崇左市江州区驮卢镇连塘村花梨屯	Hualitun	107.700219,22.641747
6	Guangxi	Liuzhou	柳州市三江侗族自治县八江镇归令村	Guilin	109.587213,25.967374
6	Guangxi	Liuzhou	柳州市融水县拱洞乡龙令村	Longling	109.275526,25.617765
6	Guangxi	Liuzhou	柳州市柳城县古砦仫佬族乡大户村	Dahu	109.085391,24.74255
6	Guangxi	Liuzhou	柳州市融水县杆洞乡锦洞村	Jindong	108.758648,25.615408
6	Guangxi	Liuzhou	柳州市融水县杆洞乡尧告村	Yaogao	108.784919,25.523685
6	Guangxi	Liuzhou	柳州市三江侗族自治县老堡乡白文村	Baiwen	109.391779,25.617812
6	Guangxi	Liuzhou	柳州市柳城县古砦仫佬族乡古砦村	Guzhai	109.102567,24.735517
6	Guangxi	Guigang	贵港市桂平市罗秀镇植棠村	Zhitang	110.322038,23.055725
