# Supplementary material for: Spatial patterns and influencing factors of traditional villages in the Pearl River–Xijiang River Economic Belt (PRXREB)
Source: PLoS One. 2025 Apr 18;20(4):e0321646. doi: 10.1371/journal.pone.0321646 (PMC12007718; doi:10.1371/journal.pone.0321646)
Supplement: S2 Table — (XLSX) [file pone.0321646.s002.xlsx]

## Sheet: 2024年
Statistics of national economic and social development of cities in PRXREB in 2023
City	Number of traditional villages	Population (million)	GDP (CNY billion)	PI (CNY billion)	SI (CNY billion)	TI (CNY billion)	PGDP (CNY)	PIUR (CNY)	PIRR (CNY)	Data source
Guangzhou	13	18.827	30355.7	317.78	7775.71	22262.2	161634	80501	38607	https://www.gz.gov.cn/zwgk/sjfb/tjgb/content/mpost_9570687.html
Foshan	22	9.6154	13276.1	228.78	7513.72	5533.64	138215	68643	41423	https://www.foshan.gov.cn/gzjg/stjj/ztzl_1110965/tjgb_1110961/
Zhaoqing	12	4.1317	2792.51	498.94	1154.56	1139.01	67614	39679	24809	https://www.zhaoqing.gov.cn/zqtjj/gkmlpt/content/2/2982/post_2982819.html#4457
Yunfu	3	2.3966	1207.42	222.55	387.29	597.58	50382	33628	21909	https://www.yunfu.gov.cn/tjj/zdht/sy/tjnj/content/post_1875396.html
Nanning	10	8.9408	5469.06	636.4	1194.58	3638.08	61338	44469	20369	https://www.nanning.gov.cn/sjfw/tjgb/t5908313.html
Liuzhou	35	4.1535	3115.86	298.68	1232.62	1232.62	74679	44177	19811	http://www.liuzhou.gov.cn/sjzt/sjfb/ndtjgb/202404/t20240415_3447893.shtml
Wuzhou	2	2.833	1490.77	221.2	601.3	668.27	52640	40181	18680	http://www.wuzhou.gov.cn/zfxxgk_2/fdzdgknr/zfsj/sjfb/tjgb/t18546040.shtml
Guigang	6	4.3088	1573.49	287.91	504.83	780.75	36321	39145	20829	http://www.gxgg.gov.cn/sjfb/tjgb/t18608480.shtml
Baise	3	3.509	1849.81	331.01	849.4	669.41	52321	39154	16972	http://www.baise.gov.cn/zwgk/fdzdgknr/sjfb/tjgb/t18366658.shtml
Laibin	11	2.0511	981.41	208.57	334.45	438.39	47538	41702	17521	http://www.laibin.gov.cn/xxgk/sjfb/tjgb/t18371584.shtml
Chongzuo	3	2.0612	1117.56	214.92	421.15	481.49	53939	39502	17918	http://www.chongzuo.gov.cn/sjfb/tjgb/t19082849.shtml
PRXREB	120	62.8281	63229.8	3466.74	21969.6	37441.5	796621	510781	258848
