# Supplementary material for: Spatial patterns and influencing factors of traditional villages in the Pearl River–Xijiang River Economic Belt (PRXREB)
Source: PLoS One. 2025 Apr 18;20(4):e0321646. doi: 10.1371/journal.pone.0321646 (PMC12007718; doi:10.1371/journal.pone.0321646)
Supplement: S3 Table — (XLSX) [file pone.0321646.s003.xlsx]

## Sheet: Sheet1
Statistics of the influencing factors
	Ele	Slope	RDLS	Road	River	Pop	GDP	PI	SI	TI	PGDP	PIUR	PIRR
MIN	4.25	1.57152	0.00515815	0.95951	24.7452	0.0796946	981.41	208.57	334.45	438.39	36321	33628	16972
MAX	1099	10.4986	1.48571	27351.3	26293.8	251.904	30355.7	636.4	7775.71	22262.2	161634	80501	41423
AVERAGE	254.077	5.75289	0.341299	7856.1	8144.35	9.57209	7677	322.914	2907.83	4340.67	87790.8	51162.8	26103.5
